# Supplementary material for: Anxiety, Distress and Stress among Patients with Diabetes during COVID-19 Pandemic: A Systematic Review and Meta-Analysis
Source: J Pers Med. 2022 Aug 30;12(9):1412. doi: 10.3390/jpm12091412 (PMC9506161; doi:10.3390/jpm12091412)
Supplement: Supplementary file 1 [file jpm-12-01412-s001.zip]

Archive with 1 entries (1 files):
- jpm-1864311-supplementary.pdf
